# Supplementary material for: The Relationship between Household Sanitation and Women’s Experience of Menstrual Hygiene: Findings from a Cross-Sectional Survey in Kaduna State, Nigeria
Source: Int J Environ Res Public Health. 2018 May 3;15(5):905. doi: 10.3390/ijerph15050905 (PMC5981944; doi:10.3390/ijerph15050905)
Supplement: Supplementary file 1 [file ijerph-15-00905-s001.zip]

Archive with 3 entries (3 files):
- Supplementary materials/Supplementary Materials 1.pdf
- Supplementary materials/Supplementary Materials 2.pdf
- Supplementary materials/Supplementary Materials 3 - STROBE Checklist.pdf
